# Supplementary material for: Effects of Lactobacillus plantarum 15-1 and fructooligosaccharides on the response of broilers to pathogenic Escherichia coli O78 challenge
Source: PLoS One. 2019 Jun 13;14(6):e0212079. doi: 10.1371/journal.pone.0212079 (PMC6563962; doi:10.1371/journal.pone.0212079)
Supplement: S1 Dataset — (XLSX) [file pone.0212079.s001.xlsx]

## Sheet: Sheet1
						Effects of Lactobacillus plantarum 15-1 and fructooligosaccharides on the response of broilers to pathogenic Escherichia coli O78 challenge
		Fig 1	Kaplan–Meier curves showing survival of the broilers following E. coli O78 challenge for 13 days
		Days	n-control	p-control	LP	FOS	LP+FOS
		0	30	30	30	30	30
		1	30	30	30	30	30
		2	30	30	30	30	30
		3	30	30	30	30	30
		4	30	29	30	30	30
		5	30	27	28	28	29
		6	30	27	28	28	29
		7	30	27	28	28	29
		8	30	26	28	27	28
		9	30	26	27	26	27
		10	30	24	26	26	27
		11	30	24	26	26	27
		12	30	24	26	26	27
		13	30	24	26	26	27
		Mortality (%)	0	0.2	0.133333	0.133333	0.1
		Fig 2	Influence of dietary supplementation on jejunal morphology of broilers after E. coli O78 challenge
		14 day-old				14 day-old
			Jejumum villus height	Ccypt depth			Jejumum villus height	Cypt depth
		n-control	654.135	112.657		n-control	650.911	120.454
			650.93	126.806		p-control	584.53	124.639
			695.73	114.803		LP	741.35	76.7502
			534.076	130.796		FOS	936.84	93.55
			665.89	114.788		LP+FOS	722.49	111.21
			704.703	122.873
		p-control	552.2	120.943
			617.166	136.413
			461.169	138.946
			613.583	140.706
			603.8	107.213
			659.263	103.616
		LP	930.796	78.21
			728.886	97.2967
			636.727	71.64
			704.33	68.5167
			567.45	66.208
			879.91	78.63
		FOS	821.258	82.173
			1122.91	91.63
			681.933	92.252
			893.633	100.686
			1308.89	104.223
			792.423	90.336
		LP-FOS	762.823	136.32
			832.006	123.309
			829.466	83.036
			563.33	116.656
			761.813	102.48
			585.503	105.456
		21 day-old				21 day-old
			Jejumum villus height	Ccypt depth			Jejumum villus height	Ccypt depth
		n-control	708.256	89.792		n-control	703.782	97.9142
			815.787	99.66		p-control	608.22	116.48
			708.093	76.124		LP	669.04	91.9795
			753.443	107.2		FOS	632.559	91.98
			546.316	119.503		LP+FOS	758.67	92.1295
			690.8	95.206
		p-control	707.553	144.326
			653.11	151.792
			658.47	98.61
			518.09	79.75
			605.166	88.833
			506.933	135.566
		LP	610.296	83.156
			565.836	97.756
			613.876	73.343
			735.85	100.993
			811.096	98.6
			677.284	98.029
		FOS	541.36	87.66
			680.12	90.856
			775.856	96.695
			650.7	109.563
			540.036	81.356
			607.285	85.75
		LP-FOS	619.4	84.87
			731.886	82.21
			866.436	114.636
			664.17	102.803
			806.593	97.873
			863.533	70.385
		Fig 3	Influence of dietary supplementation on serum concentrations of IgA, IgG, and DAO in broilers.
		14 day-old					14 day-old
			IgA	IgG	DAO			IgA	IgG	DAO
		n-control	464.21	0.0272378	65.13		n-control	437.03	0.0303397	65.3503
			460.308	0.0458252	75.13		p-control	372.72	0.0311291	76.7598
			491.243	0.00649269	55.93		LP	420.391	0.160573	56.6493
			428.93	0.04	55.739		FOS	382.701	0.1285	64.7
			376.048	0.02	79.391		LP+FOS	403.77	0.0706667	66.6495
			401.438	0.0424828	60.782
		p-control	308.65	0.0153408	87.304
			429.265	0.01809	76.956
			369.177	0.08	71.22
			325.049	0.0514744	66.124
			482.481	0.00830499	74.26
			321.701	0.0135646	84.695
		LP	440.351	0.15	82.521
			446.67	0.110438	46.156
			447.091	0.084	57.739
			353.875	0.388	53.22
			447.223	0.081	46.869
			387.135	0.15	53.391
		FOS	313.962	0.069	49.913
			333.919	0.09	53.391
			407.091	0.02	61.68
			360.527	0.17	66.869
			429.265	0.069	68.608
			451.44	0.353	87.739
		LP-FOS	468.918	0.086	67.739
			340.64	0.063	76.434
			438.134	0.065	57.739
			413.743	0.066	62.521
			358.309	0.042	87.304
			402.876	0.102	48.16
		21 day-old					21 day-old
			IgA	IgG	DAO			IgA	IgG	DAO
		n-control	351.657	3.65	84.26		n-control	318.767	6.98092	71.072
			294.006	9.0825	61.652		p-control	274.789	3.4295	98.7893
			278.485	6.44	57.304		LP	365.35	18.7695	72.6663
			336.136	5.094	73.826		FOS	348.487	5.8405	70.0577
			369.396	9.885	72.956		LP+FOS	437.833	26.0803	67.0865
			282.92	7.734	76.434
		p-control	285.137	2.67	107.086
			254.094	2.98	105.565
			398.222	7.555	110.13
			316.18	1.364	92.739
			294.006	2.832	87.086
			101.097	3.176	90.13
		LP	397.88	22.98	68.391
			512.183	15.92	80.13
			334.401	22.26	86.652
			216.618	13.061	71
			414.401	12.239	67.086
			316.618	26.157	62.739
		FOS	530.947	8.26	49.478
			307.086	8.107	59.478
			522.111	7.009	60.782
			199.082	5.318	81.217
			200.064	4.467	83.391
			331.632	1.882	86
		LP-FOS	539.78	30.416	72.956
			284.503	29.53	49.478
			338.502	22.342	71.217
			521.128	26.211	77.739
			470.072	20.976	52.956
			473.01	27.007	78.173
		Fig 4	Influence of dietary supplementation on caecal SCFA levels of broilers at 14 and 21 days of age.
		14 day-old								14 day-old
			Acetic acid	Propionic acid	Butyric acid	Valeric acid	Branched SCFA	Total SCFA			Acetic acid	Propionic acid	Butyric acid	Valeric acid	Branched SCFA	Total SCFA
		n-control	57.668	6.03612	9.23913	0.967786	0.72799	74.639		n-control	71.1802	13.4926	13.0784	1.09354	1.2585	100.103
			54.767	12.5922	7.71411	0.727308	1.42821	77.2288		p-control	68.0012	12.9968	16.8429	1.36899	3.04615	102.256
			81.149	10.2116	17.7716	1.35778	1.41743	111.907		LP	96.019	10.9537	23.9571	1.53663	1.36694	133.833
			91.325	19.4122	13.6369	1.19485	1.09141	126.66		FOS	81.4582	10.9997	19.678	1.3658	1.55337	115.055
			65.957	13.474	16.9548	1.50465	2.02551	99.916		LP+FOS	73.8314	10.5407	15.9406	1.20118	1.34243	102.856
			76.215	19.2293	13.1536	0.808871	0.860458	110.267
		p-control	88.991	10.1692	17.9509	1.23362	2.00279	120.347
			66.8286	10.7249	16.8111	1.58386	2.55947	98.508
			52.6916	15.1055	8.34934	0.989131	1.54175	78.6773
			52.9129	15.1251	12.9598	0.859241	7.53252	89.3896
			81.583	13.9563	29.1461	2.28806	1.63938	128.613
			65	12.9	15.84	1.26	3.001	98.001
		LP	100.766	10.215	24.0982	1.37658	1.03319	137.489
			115.933	11.3915	34.4973	1.82557	1.25	164.898
			83.9011	10.6988	17.9094	1.38461	1.43217	115.326
			90.5719	10.7861	21.417	1.38559	1.28331	125.444
			91.02	10.55	22.86	1.422	1.252	127.104
			93.9216	12.081	22.9605	1.82542	1.95098	132.74
		FOS	73.0804	9.44402	16.9982	1.11034	1.07607	101.709
			85.2978	10.6933	22.2776	1.71487	2.19264	122.176
			75.3664	9.80704	15.6883	1.25465	1.34615	103.463
			77.358	11.45	16.7662	1.26241	1.75856	108.595
			80.46	9.77	18.48	1.196	1.432	111.338
			97.1867	14.8338	27.8577	1.65652	1.51478	143.049
		LP-FOS	75.1192	8.74944	14.7866	0.896798	1.08241	100.635
			71.9447	14.4559	11.9583	1.27651	1.21858	100.854
			73.2666	9.04238	10.9973	0.621757	0.897793	94.8258
			67.4105	11.1843	17.3712	1.25546	1.50183	98.7233
			59.6293	9.38687	13.7998	1.35044	1.64274	85.8092
			95.618	10.4255	26.7302	1.80613	1.71125	136.291
		21 day-old								21 day-old
			Acetic acid	Propionic acid	Butyric acid	Valeric acid	Branched SCFA	Total SCFA			Acetic acid	Propionic acid	Butyric acid	Valeric acid	Branched SCFA	Total SCFA
		n-control	87.8512	11.1621	19.1125	1.45519	1.14753	120.729		n-control	84.3268	12.4826	20.1238	1.57762	1.47952	119.99
			70.8966	10.702	15.1663	1.4755	1.4412	99.6816		p-control	63.3013	12.9409	17.7896	1.46947	1.74441	97.2457
			89.2211	12.421	25.7019	1.67959	1.5625	130.586		LP	73.275	12.1457	22.459	1.60809	1.93193	111.42
			89.4539	13.8296	22.9676	1.49781	1.55737	129.306		FOS	85.0054	15.3	28.898	2.14937	1.76269	133.116
			83.13	11.28	19.13	1.37	1.333	116.243		LP+FOS	63.1413	12.7813	14.3474	1.3433	1.84846	93.4618
			85.4081	15.5008	18.6648	1.98763	1.83552	123.397
		p-control	79.3803	10.9195	31.9288	1.28906	1.20277	124.72
			64.4943	9.58996	17.4288	1.24962	1.42341	94.1861
			79.8459	23.4982	17.1365	2.0018	1.58779	124.07
			27.3399	10.6659	4.19657	0.88405	2.00113	45.0875
			94.0695	12.1894	31.1225	2.02189	1.94648	141.35
			34.6782	10.7822	4.92441	1.37038	2.30485	54.06
		LP	64.3331	11.5068	30.5355	2.06631	2.16992	110.612
			35.0084	11.3175	3.94419	1.05103	2.40007	53.7212
			69.6416	11.3263	24.5975	1.49062	1.23374	108.29
			90.8673	13.2899	26.6273	1.75329	1.68532	134.223
			67.3988	11.2503	17.6489	0.757153	0.847339	97.9026
			112.401	14.1836	31.4008	2.53012	3.25517	163.771
		FOS	82.7994	13.5579	28.5659	1.99228	1.982	128.897
			73.7796	14.7698	17.1372	2.02877	1.26519	108.981
			93.2469	17.6015	39.0386	2.98948	2.27762	155.154
			83.8301	13.8907	34.9882	2.25824	2.42116	137.388
			114.352	18.3081	32.803	1.92619	1.22036	168.61
			62.0242	13.6723	20.8551	1.70124	1.40986	99.6627
		LP-FOS	83.2084	11.9661	20.2977	1.49115	1.65809	118.621
			66.317	9.81447	17.0684	1.3303	1.66577	96.196
			32.1986	12.9357	6.59438	0.869245	1.37896	53.9768
			97.2191	21.435	23.8665	1.86781	1.68362	146.072
			38.8645	9.25683	5.00752	1.37132	2.9823	57.4825
			61.04	11.28	13.25	1.13	1.722	88.422
		Table 2	Influence of dietary supplementation on performance and mortality of broilers
		14 day-old						14 day-old
			Average weight (kg)	ADG	ADFI	Bursal index (g/kg)			Average weight (kg)	ADG	ADFI	Bursal index (g/kg)
		n-control	0.368	27.5942	33.7692	3.08824		n-control	0.319111	23.7542	30.8675	2.86441
			0.334	24.9788	32.0769	2.21212		p-control	0.300458	22.3689	28.5705	2.41112
			0.226667	16.2467	24.6667	1.6087		LP	0.300333	22.2998	27.9968	1.98265
			0.3	22.3634	28.8462	2.58065		FOS	0.295167	21.9916	27.7564	2.02209
			0.324	24.2095	31.9231	3.09677		LP+FOS	0.296833	22.1198	28.7949	2.28462
			0.362	27.1326	33.9231	4.6
		p-control	0.29	21.5942	28.2308	2
			0.30875	22.8581	27.9615	2.89655
			0.322	24.0557	30.8462	2.16667
			0.285	21.2095	28.4615	2.06667
			0.306	22.8249	28.6923	3.55556
			0.291	21.6711	27.2308	1.78125
		LP	0.32625	24.2042	27.5577	2.12903
			0.312	23.2865	27.6154	1.56667
			0.2875	21.2235	28.9423	2.35484
			0.30125	22.2812	29.0962	2.10345
			0.319	23.8249	28.3077	1.74194
			0.256	18.9788	26.4615	2
		FOS	0.307	22.9018	29	1.46429
			0.278	20.6711	26	1.93103
			0.326	24.3634	30.7692	1.91045
			0.27	20.0557	24.8462	1.40741
			0.307	22.9018	27.9231	2.96774
			0.283	21.0557	28	2.45161
		LP-FOS	0.285	21.2095	27.7692	2.77193
			0.271	20.1326	30.7692	2.03448
			0.334	24.9788	29.2308	2.94118
			0.303	22.5942	28.0769	1.83333
			0.289	21.5172	23.8462	1.96552
			0.299	22.2865	33.0769	2.16129
		21 day-old						21 day-old
			Average weight (kg)	ADG	ADFI	Bursal index (g/kg)			Average weight (kg)	ADG	ADFI	Bursal index (g/kg)
		n-control	0.9	106.702	124.219	2.05814		n-control	0.779583	91.6504	102.922	2.39517
			0.78	91.7025	98.5938	2.35897		p-control	0.592917	68.3171	56.434	1.51176
			0.635	73.5775	54.875	2.6338		LP	0.612778	70.7997	61.2023	1.756
			0.7275	85.14	108.594	2.84932		FOS	0.68	79.2025	66.1958	2.32442
			0.7875	92.64	103.281	1.93671		LP+FOS	0.587917	67.2754	58.7743	2.07228
			0.8475	100.14	127.969	2.53409
		p-control	0.48	54.2025	47.25	1.23158
			0.558333	63.9942	56.6667	1.59375
			0.7625	89.515	81.875	1.18571
			0.573333	65.8692	55.9896	1.73109
			0.693333	80.8692	57.9167	2.08613
			0.49	55.4525	38.9063	1.24226
		LP	0.73	85.4525	68.0213	2.15942
			0.635	73.5775	61.25	1.08333
			0.4875	55.14	33.4375	1.43396
			0.776667	91.2858	82.5	1.83333
			0.58	66.7025	58.3333	2.35928
			0.4675	52.64	63.6719	1.66667
		FOS	0.7025	82.015	74.6875	2.43243
			0.49625	56.2337	50.825	2.15556
			0.725	84.8275	74.0625	1.61151
			0.57875	66.5463	60.9375	3.07143
			0.8075	95.14	69.7656	1.62733
			0.77	90.4525	66.8969	3.04828
		LP-FOS	0.58625	67.4837	63.5938	2.60938
			0.548333	60.2442	50.625	1.89796
			0.7725	90.765	81.25	1.95833
			0.56	64.2025	58.6354	1.90442
			0.546667	62.5358	44.3229	2.46
			0.51375	58.4213	54.2188	1.6036
